# Supplementary material for: Density Functional Calculation and Evaluation of the Spectroscopic Properties and Luminescent Material Application Potential of the N-Heterocyclic Platinum(II) Tetracarbene Complexes
Source: Molecules. 2024 Jan 20;29(2):524. doi: 10.3390/molecules29020524 (PMC10820303; doi:10.3390/molecules29020524)
Supplement: Supplementary file 1 [file molecules-29-00524-s001.zip]

Archive with 1 entries (1 files):
- molecules-2799555-supplementary.pdf
